# Supplementary material for: Region-Based Analysis with Functional Annotation Identifies Genes Associated with Cognitive Function in South Asians from India
Source: Genes (Basel). 2025 May 27;16(6):640. doi: 10.3390/genes16060640 (PMC12192162; doi:10.3390/genes16060640)
Supplement: Supplementary file 1 [file genes-16-00640-s001.zip]

Archive with 1 entries (1 files):
- genes-3600033-supplementary.pdf
